# Supplementary material for: Radiographic interpretation using high-resolution Cbct to diagnose degenerative temporomandibular joint disease
Source: PLoS One. 2021 Aug 10;16(8):e0255937. doi: 10.1371/journal.pone.0255937 (PMC8354480; doi:10.1371/journal.pone.0255937)
Supplement: S1 File — (TXT) [file pone.0255937.s001.txt]

Cons_Flat_Cont	Cons_Osteo_Cont	Cons_Scler_Cont	Cons_Eros_Cont	Cons_Cysts_Cont	Cons_Flat_OA	Cons_Osteo_OA	Cons_Scler_OA	Cons_Eros_OA	Cons_Cysts_OA
0	0	0	0	0	1	1	0	0	0
0	0	0	0	0	1	1	0	0	0
0	0	0	0	0	2	3	0	0	2
0	0	0	0	0	1	0	0	0	0
1	1	1	0	0	1	1	1	0	0
1	1	1	1	0	0	0	1	0	1
1	1	1	1	0	1	1	0	0	1
1	1	0	0	0	1	1	1	2	2
1	0	0	0	0	1	0	1	1	0
0	1	0	0	0	1	0	1	1	0
1	1	0	0	0	1	0	1	0	1
1	1	0	0	0	1	0	1	0	1
1	1	1	0	0	2	2	1	1	0
1	1	1	0	0	2	3	1	1	0
1	1	0	0	0	1	1	1	0	0
1	1	0	0	0	1	1	1	1	1
0	0	0	0	0	1	1	0	1	0
1	1	1	1	0	1	1	0	0	0
1	1	0	0	0	1	0	1	1	1
1	1	0	0	0	1	0	1	1	1
1	0	1	0	0	0	0	1	0	0
1	1	1	0	0	0	0	1	0	0
1	1	1	1	0	1	1	1	0	0
1	1	1	1	0	1	1	1	2	1
1	1	0	0	0	2	1	1	2	0
1	0	0	0	0	1	1	1	1	2
1	1	1	0	0	0	0	0	0	0
1	1	1	0	0	0	0	0	0	0
1	1	1	0	0	0	1	1	0	0
1	1	1	0	0	0	1	1	0	0
1	0	0	0	0	3	3	3	2	2
1	0	1	1	1	1	2	2	1	3
0	0	0	1	0	1	0	1	0	0
0	0	1	0	0	1	1	1	0	0
1	0	1	0	1	1	1	1	0	0
1	1	1	1	1	1	1	1	0	0
0	1	0	1	0	1	1	1	1	0
0	0	1	1	0	1	1	1	1	0
1	1	1	0	0	0	0	0	0	0
0	0	1	0	0	0	0	0	0	0
0	0	0	0	1	1	1	0	0	0
1	0	0	0	1	1	0	0	0	0
0	0	1	0	0	1	0	0	0	0
0	0	1	0	0	0	0	0	0	0
1	0	1	0	0	1	0	0	0	1
1	0	1	0	0	1	0	0	1	1
0	0	1	0	0	1	1	1	1	1
1	0	1	0	0	1	1	1	1	1
2	1	0	1	0	1	1	0	0	0
1	1	1	0	0	1	1	1	0	0
1	0	0	0	0	0	0	1	0	0
1	0	0	0	0	1	0	0	0	0
1	1	0	0	0	1	0	0	0	0
1	1	0	0	0	1	1	1	0	0
1	1	1	0	1	0	0	1	0	0
1	1	1	0	1	1	0	1	2	0
1	1	1	0	1	1	0	1	1	1
1	1	1	1	1	1	1	1	1	1
1	0	1	0	0	1	1	0	0	1
1	0	1	0	1	1	2	2	3	3
1	1	1	1	0	1	1	1	0	1
1	1	1	0	1	1	1	1	0	1
1	0	1	0	0	1	1	1	0	0
1	0	1	0	1	1	1	1	0	1
1	0	1	0	0	1	1	0	0	0
0	0	1	1	1	0	0	0	0	1
1	1	0	0	0	1	1	1	1	0
1	1	0	0	0	1	1	1	0	1
1	0	1	0	0	1	1	0	0	1
1	0	1	1	0	2	2	2	2	3
1	0	1	1	0	2	2	2	2	3
1	0	1	0	0	1	1	1	0	1
1	0	1	1	0	1	1	1	1	1
1	0	1	0	0	1	1	1	1	1
1	1	1	0	0	2	2	1	2	1
1	0	1	0	0	1	1	1	2	1
1	2	1	0	0	1	1	1	0	1
0	0	1	0	0	0	0	1	1	0
1	1	1	0	0	1	1	1	1	1
1	1	1	0	0	2	3	1	2	2
0	0	1	0	0	2	3	2	2	2
0	0	1	0	0	2	3	1	2	2
0	0	0	1	0	1	1	1	1	1
1	1	0	1	1	1	1	1	1	0
1	0	0	0	0	1	1	1	0	0
1	0	1	0	0	1	1	1	1	0
1	1	1	1	1	3	1	1	1	1
1	1	1	1	1	2	2	2	3	3
1	1	0	0	0	1	0	1	1	1
1	0	0	0	0	0	0	1	1	0
1	0	1	1	0	1	1	1	2	0
1	0	1	1	0	0	0	0	0	0
